# Supplementary material for: Effects of Toxic Lithium Levels on ECG—Findings from the LiSIE Retrospective Cohort Study
Source: J Clin Med. 2022 Oct 8;11(19):5941. doi: 10.3390/jcm11195941 (PMC9572509; doi:10.3390/jcm11195941)
Supplement: Supplementary file 1 [file jcm-11-05941-s001.zip]

Archive with 1 entries (1 files):
- jcm-1899312-supplementary.pdf
